# Supplementary material for: Phylogenetic and Expression Studies of Small GTP-Binding Proteins in Solanum lycopersicum Super Strain B
Source: Plants (Basel). 2022 Feb 26;11(5):641. doi: 10.3390/plants11050641 (PMC8912273; doi:10.3390/plants11050641)
Supplement: Supplementary file 1 [file plants-11-00641-s001.zip]

Archive with 1 entries (1 files):
- plants-1527163-supplementary.xlsx
